# Supplementary material for: Sex- and Subtype-Specific Analysis of H2AFX Polymorphisms in Non-Hodgkin Lymphoma
Source: PLoS One. 2013 Sep 17;8(9):e74619. doi: 10.1371/journal.pone.0074619 (PMC3775730; doi:10.1371/journal.pone.0074619)
Supplement: Table S1 — SNPs selected for genotyping in the BC population. (XLSX) [file pone.0074619.s001.xlsx]

## Sheet: Table S1
Table S1. SNPs selected for genotyping in the BC population
					Controls (N=547)
Variant	Reason for selection	Hg18 coordinates	Alleles	Call rate (%)	MAF	p (HWE)	Reason for exclusion
rs673768	tag SNP	chr11:118425663	G:A	99.6	0.143	0.3649
rs1804690	tag SNP	chr11:118427410	G:A	100	0.114	0.8344
rs3825061	tag SNP	chr11:118449885	G:A	99.9	0.367	0.1982
rs494048	tag SNP	chr11:118466441	G:A	85.1	0.49	0.7226
rs1784304	tag SNP	chr11:118468026	A:C				excluded, failed genotyping design
rs28990986	saturate region	chr11:118468501	G:A	99.8	0.076	0.1603
rs640603	tag SNP	chr11:118469540	G:A	85.1	0.387	0.0933
rs28990980	saturate region	chr11:118471332	G:A	85.2	0.002	1	excluded, MAF <1%
rs2509049	reference (10)	chr11:118471731	G:A	85.2	0.468	0.1303
rs7759	reference (11)	chr11:118472501	A:G	85.2	0.415	0.1182
rs8551	reference (11)	chr11:118472734	G:A	99.6	0.46	0.0704
rs643788	tag SNP	chr11:118472968	A:G	99.9	0.464	0.1866
rs604714	saturate region	chr11:118475906	C:A	99.9	0.406	0.0914
rs603826	saturate region	chr11:118476088	A:C	98.9	0.375	0.0067	excluded, another SNP within 3 bp
rs649870	saturate region	chr11:118476461	A:G	100	0.468	0.1299
rs571445	tag SNP	chr11:118493181	A:G	99.9	0.467	0.2803
Abbreviations: chr, chromosome; MAF, minor allele frequency; HWE, Hardy Wienberg Equilibrium
