# Supplementary material for: Sex- and Subtype-Specific Analysis of H2AFX Polymorphisms in Non-Hodgkin Lymphoma
Source: PLoS One. 2013 Sep 17;8(9):e74619. doi: 10.1371/journal.pone.0074619 (PMC3775730; doi:10.1371/journal.pone.0074619)
Supplement: Table S3 — Subtype-specific sex-SNP interaction analysis in the BC population. (XLSX) [file pone.0074619.s003.xlsx]

## Sheet: Table S3
Table S3. Subtype-specific sex-SNP interaction analysis in the BC population
	DLBCL (N=148)			FL (N=165)			MCL (N=40)			All B-cell (N=523)
Variant	OR	(95% CI)	p	OR	(95% CI)	p	OR	(95% CI)	p	OR	(95% CI)	p
rs1804690	1.02	(0.35-2.99)	0.962							1.17	(0.63-2.15)	0.625
rs2509049										0.56	(0.39-0.81)	0.002
rs7759				0.59	(0.34-1.05)	0.073				0.59	(0.39-0.83)	0.003
rs604714							0.8	(0.25-2.59)	0.704	0.65	(0.46-0.92)	0.015
Abbreviations: OR, odds ratio; CI, confidence interval
