# Supplementary material for: Sex- and Subtype-Specific Analysis of H2AFX Polymorphisms in Non-Hodgkin Lymphoma
Source: PLoS One. 2013 Sep 17;8(9):e74619. doi: 10.1371/journal.pone.0074619 (PMC3775730; doi:10.1371/journal.pone.0074619)
Supplement: Table S4 — Sex-specific association results for haplotype block 2 in the BC population. (XLSX) [file pone.0074619.s004.xlsx]

## Sheet: Table S4
Table S4. Sex-specific association results for haplotype block 2 in the BC population
	All B cell						All B cell - Females
	EM Probability	EM Probability					EM Probability	EM Probability
Haplotype*	Controls	Cases	OR	(95% CI)	p	p adj	Controls	Cases	OR	(95% CI)	p	p adj
GGAGACA	0.52135	0.575639	1.43002	(1.04-1.97)	0.027399	0.0963	0.491332	0.609582	2.15937	(1.34-3.49)	0.0015175	0.0062
AAGAGAG	0.370651	0.325357	0.652516	(0.45-0.94)	0.0200099	0.07	0.40236	0.284872	0.355103	(0.21-0.61)	0.000150814	0.0011
GAAAGCG	0.0540185	0.0497116	0.79999	(0.36-1.78)	0.583483	0.9463	0.0558707	0.0550454	0.787585	(0.24-2.56)	0.690901	0.9843
GAGAGAG	0.0303662	0.0300751	0.906458	(0.31-2.66)	0.858115	0.9984	0.0227922	0.0311082	1.65587	(0.29-9.37)	0.568545	0.9421
*haplotypes are indicated with SNP alleles in the following order: rs640603, rs2509049, rs7759, rs8551, rs6453781, rs604714, rs649870
Abbreviations: EM, expectation maximization; OR, odds ratio; CI, confidence interval
