# Supplementary material for: Sex- and Subtype-Specific Analysis of H2AFX Polymorphisms in Non-Hodgkin Lymphoma
Source: PLoS One. 2013 Sep 17;8(9):e74619. doi: 10.1371/journal.pone.0074619 (PMC3775730; doi:10.1371/journal.pone.0074619)
Supplement: Table S5 — Subtype-specific association results for rs2509049 in replication populations. (XLSX) [file pone.0074619.s005.xlsx]

## Sheet: Table S5
Table S5. Subtype-specific association results for rs2509049 in replication populations
			Controls		DLBCL					FL					All B-cell
Study		Genotype	N	(%)	N	(%)	OR	(95% CI)	p	N	(%)	OR	(95% CI)	p	N	(%)	OR	(95% CI)	p
SCALE
	all	GG	613	(33)	194	(31)	1		0.901	148	(36)	1		0.336	730	(33)	1		0.071
		AG	920	(49)	320	(51)	1.24	(0.96-1.60)		192	(46)	0.91	(0.69-1.21)		1068	(49)	0.91	(0.76-1.08)
		AA	338	(18)	110	(18)	0.9	(0.65-1.26)		73	(18)	0.85	(0.59-1.22)		385	(18)	0.81	(0.64-1.02)
	female	GG	290	(34)	86	(34)	1		0.796	75	(36)	1		0.444	313	(36)	1		0.176
		AG	402	(48)	131	(52)	1.36	(0.92-2.03)		97	(46)	1.09	(0.73-1.63)		416	(48)	0.92	(0.70-1.21)
		AA	154	(18)	33	(13)	0.78	(0.45-1.37)		39	(18)	1.22	(0.73-2.04)		138	(16)	0.77	(0.54-1.11)
SF
	all	GG	226	(31)	74	(29)	1		0.7383	62	(30)	1		0.7974	198	(30)	1		0.9409
		AG	369	(50)	136	(54)	1.13	(0.81-1.57)		106	(51)	1.05	(0.73-1.49)		342	(52)	1.06	(0.83-1.35)
		AA	142	(19)	41	(16)	0.88	(0.57-1.37)		41	(20)	1.06	(0.67-1.65)		124	(19)	1	(0.73-1.36)
	female	GG	96	(31)	39	(35)	1		0.1117	31	(31)	1		0.5684	93	(33)	1		0.255
		AG	154	(49)	59	(53)	0.95	(0.59-1.54)		52	(53)	1.02	(0.61-1.71)		144	(51)	0.97	(0.67-1.39)
		AA	63	(20)	14	(13)	0.53	(0.27-1.07)		16	(16)	0.79	(0.40-1.57)		45	(16)	0.74	(0.46-1.19)
NCI-SEER
	all	GG	133	(35)	41	(33)	1		0.445	29	(24)	1		0.064	113	(30)	1		0.606
		AG	172	(46)	67	(54)	1.23	(0.78-1.94)		64	(53)	1.71	(1.03-2.83)		194	(52)	1.31	(0.95-1.82)
		AA	73	(19)	16	(13)	0.68	(0.35-1.30)		27	(23)	1.71	(0.92-3.16)		66	(18)	1.04	(0.68-1.58)
	female	GG	71	(43)	20	(34)	1		0.76	14	(24)	1		0.048	51	(30)	1		0.071
		AG	68	(41)	31	(53)	1.67	(0.87-3.23)		31	(53)	2.33	(1.13-4.80)		85	(51)	1.77	(1.09-2.87)
		AA	28	(17)	7	(12)	0.87	(0.33-2.30)		13	(22)	2.16	(0.89-5.25)		32	(19)	1.56	(0.83-2.91)
NSW
	all	GG	87	(33)	29	(38)	1		0.274	30	(36)	1		0.969	78	(36)	1		0.73
		AG	129	(49)	36	(47)	0.78	(0.44-1.38)		35	(42)	0.8	(0.45-1.41)		98	(45)	0.82	(0.55-1.23)
		AA	48	(18)	11	(14)	0.67	(0.30-1.48)		19	(23)	1.08	(0.54-2.13)		42	(19)	0.96	(0.57-1.62)
	female	GG	46	(38)	11	(44)	1		0.991	16	(40)	1		0.827	38	(43)	1		0.931
		AG	56	(46)	9	(36)	0.69	(0.26-1.84)		15	(38)	0.78	(0.34-1.78)		32	(36)	0.69	(0.37-1.28)
		AA	19	(16)	5	(20)	1.16	(0.35-3.88)		9	(23)	1.24	(0.46-3.37)		19	(21)	1.21	(0.56-2.63)
Abbreviations: DLBCL, diffuse large b cell lymphoma; FL, follicular lymphoma; OR, odds ratio; CI, confidence interval; SCALE, Scandinavian Lymphoma Etiology; SF, San Francisco; NCI-SEER, National Cancer Institute - Surveillance, Epidemiology and End Results; NSW, New South Wales
